# Supplementary material for: Newcastle Disease Genotype VII Prevalence in Poultry and Wild Birds in Egypt
Source: Viruses. 2022 Oct 13;14(10):2244. doi: 10.3390/v14102244 (PMC9607356; doi:10.3390/v14102244)
Supplement: Supplementary file 1 [file viruses-14-02244-s001.zip]

Archive with 1 entries (1 files):
- viruses-1893405-supplementary.pdf
